# Supplementary material for: Tolerogenic nanoparticles mitigate the formation of anti-drug antibodies against pegylated uricase in patients with hyperuricemia
Source: Nat Commun. 2022 Jan 12;13:272. doi: 10.1038/s41467-021-27945-7 (PMC8755849; doi:10.1038/s41467-021-27945-7)
Supplement: Supplementary file 3 — Source Data [file 41467_2021_27945_MOESM3_ESM.xlsx]

## Sheet: Figure 1a
Serum uric acid
Time (days)	0.1 mg/kg pegadricase					0.2 mg/kg pegadricase					0.4 mg/kg pegadricase					0.8 mg/kg pegadricase					1.2 mg/kg
-0.04	10.9	12.3	9.5	11.5	6.2	8.1	9.9	6.5	7.8	7.5	7.4	7.5	7.3	7.6	4.9	7.4	7.6	6.1	6.8	8.2	6.9	7.4
0.42	0.3	0.6	BDL	BDL	BDL	BDL	BDL	BDL	BDL	BDL	BDL	BDL	BDL	BDL	BDL	BDL	BDL	BDL	BDL	BDL	BDL	BDL
1	BDL	BDL	BDL	BDL	BDL	BDL	BDL	BDL	BDL	BDL	BDL	BDL	BDL	BDL	BDL	BDL	BDL	BDL	BDL	BDL	BDL	BDL
3	BDL	BDL	BDL	BDL	BDL	BDL	BDL	BDL	BDL	BDL	BDL	BDL	BDL	BDL	BDL	BDL	BDL	BDL	BDL	BDL	BDL	BDL
5	BDL	BDL	BDL	BDL	BDL	BDL	BDL	BDL	BDL	BDL	BDL	BDL	BDL	BDL	BDL	BDL	BDL	BDL	BDL	BDL	BDL	BDL
7	BDL	BDL	BDL	BDL	BDL	BDL	BDL	BDL	BDL	BDL	BDL	BDL	BDL	BDL	BDL	BDL	BDL	BDL	1.6	BDL	BDL	BDL
14	6.9	0.3	1.1	8	5.6	6.6	5	BDL	BDL	BDL	5	BDL	6.9	6.1	BDL	BDL	BDL	2.5	6.2	BDL	BDL	BDL
21	10.1	6.1	8.8	8.8	6.1	9.9	7.8	3.6	BDL	BDL	6	BDL	7.6	7.5	0.3	5.6	8.2	5.9	7.6	BDL	0.3	6.2
30	10.1	11.4	9.9	8.8	8.7	9	7.5	6.4	7.5	6.1	6.9	0.4	7.6	7.6	5.1	6	7.8	5.8	6.9	BDL	6.1	6.1
Serum uricase activity
Time (days)	0.1 mg/kg pegadricase					0.2 mg/kg pegadricase					0.4 mg/kg pegadricase					0.8 mg/kg pegadricase					1.2 mg/kg
1	14.3	8.3	14.1	10.7	10.5	23.9	29.5	23.7	23.5	27.4	50.5	56.9	59.7	47.4	57.6	122	137	127	87.8	147	179	186
3	13.7	16.4	6.08	9.36	8.58	18.4	14.6	13.9	19.2	21.5	67.9	55.2	60.9	46.6	48.6	111	119	118	86.2	124	137	155
7	11.3	7.27	7.04			16.5	9.19	18.9	13.6	12.5	50.8	37.1	39.5	43.9	37.5	18.4	75.4	87.5	0.531	102	117	92.1
14	BDL	3.06	0.593	BDL	BDL	BDL	BDL	6.99	10.6	3.65	BDL	12.6	BDL	BDL	8.37	9.27	0.74	BDL	BDL	49.5	51.6	9.64
21	BDL	0.71	BDL	BDL	BDL		BDL	0.283	1.33	0.711	BDL	4.11	BDL	BDL	1.28	BDL	BDL	BDL	BDL	31.6	0.491	BDL
30	BDL	BDL	BDL	BDL	BDL		BDL	BDL	BDL	BDL	BDL	2.07	BDL	BDL	BDL	BDL	BDL	BDL	BDL	5.54
Anti-uricase IgG ADAs
Time (days)	0.1 mg/kg pegadricase					0.2 mg/kg pegadricase					0.4 mg/kg pegadricase					0.8 mg/kg pegadricase					1.2 mg/kg
0	10	10	10	10	10	10	10	10	10	10	10	10	120	10	10	10	10	10	360	10	10	10
7	10	10	10	10	10	10	10	10	10	10	10	40	120	10	10	120	10	10	87480	10	10	10
14	360	10	1080	9720	1080	360	360	120	120	120	9720	40	9720	3240	1080	360	120	1080	87480	120	360	10
30	3240	1080	1080	1080	3240	120	1080	120	360	120	3240	40	3240	1080	1080	360	120	360	87480	40	3240	1080

## Sheet: Figure 1b
Serum uric acid
	Subject
Time (Days)	103003	104001	104002	104004	104008
-0.04	7.4	7.5	7.3	7.6	4.9
0.42	BDL	BDL	BDL	BDL	BDL
1	BDL	BDL	BDL	BDL	BDL
3	BDL	BDL	BDL	BDL	BDL
7	BDL	BDL	BDL	BDL	BDL
14	5	BDL	6.9	6.1	BDL
21	6	BDL	7.6	7.5	0.3
30	6.9	0.4	7.6	7.6	5.1
Serum uricase activity
Time (Days)	103003	104001	104002	104004	104008
-0.0417	0.2	0.2	0.2	0.2	0.2
-0.0208	9.75	13.6	15.7	13.3	13.3
0	23.9	36.5	43.4	34.7	26.7
0.02083	26.5	35.5	41.3	41.1	28.9
0.04167	29.3	34.8	43.7	39.7	31.9
0.125	56.6	42.4	50.8	11.2	46.8
0.20833	35.1	44.4	47	18.7	49.8
0.29167	35.4	47.6	50	30.7	51.9
0.41667	53.4	46.8	50	15.5	49.7
1	50.5	56.9	59.7	47.4	57.6
3	67.9	55.2	60.9	46.6	48.6
7	50.8	37.1	39.5	43.9	37.5
14	0.2	12.6	0.2	0.2	8.37
21	0.2	4.11	0.2	0.2	1.28
30	0.2	2.07	0.2	0.2	0.2
Anti-uricase IgG
Time (Days)	103003	104001	104002	104004	104008
0	BDL	BDL	120	BDL	BDL
7	BDL	40	120	BDL	BDL
14	9720	40	9720	3240	1080
30	3240	40	3240	1080	1080

## Sheet: Figure 2B
Time (Days)	0.03 mg/kg ImmTOR							0.1 mg/kg ImmTOR							0.3 mg/kg ImmTOR							0.5 mg/kg ImmTOR
0	7.9	6.8	5.1	7.3	7.1	6.3	5.7	7.1	9.3	7.2	8.4	7.1	7.3	8.1	9.5	8.2	5.8	6.7	6.1	7.5	9.4	9.5	7.4	6	6.6	7.5	6.1	7.7
1	7.9	7	5.5	6.5	7.3	6.4	5.9	6.6	8.4	7.2	8.1	7.3	7.1	7.8	9.3	7.7	4.7	6.8	6.8	6.6	8.7	9	6.9	6.4	6.7	7	6.4	8.1
3	7.9	6.7	5.9	6.9	7.3	6.2	5.8	7.8	8.3	7.5	8.1	6.4	6.6	8.2	9.2	7.5	5.7	6.6	5.9		8.3	9	6.6	6.4	6.4	7.1	6.2	8
7	8.5	5.8	6.1	6.3	6.8	5.7	6	7.2	8.2	6	6.9	6.2	6.3	8	7.9	6.2	5.9	6.2	4.4		9.5	7	7.1	5.9	4.8	6.7	4.9	7.4
14	8.2	6.1	4.3	5.7	7	5.6	5.6	6.6	9.4	6.7	6	6.3	8	7.4	7.7	5.7	5.9	5.5	6.6		8.2	6.1	7	5	4.6	7.5	4.6	7.6
21	8.6	6.5	5	6.5	6.4	5.9	6	6.3	9.4	7.5	7	6.5	6.7	8	9	4.6	5.8	5.9			8.9	6.6	7	6	6.1	8.4		7.9
30	6.4	7.2	5.2	6.9	7.5	5.5	6.2	6.9	7.9	8.1	7.6	7.9	7.3	9.8	7.7	6.2	6.5	5.5			8	6.9	6.4	7.9	5.7	7.2	4.8	8.2
	0.4 mg/kg Pegadricase alone
0	5.4	6.3	7.4	7.2	8.1
1	0.1	0.1	0.1	0.1	0.1
3	0.1	0.1	0.1	0.1	0.1
7	0.1	0.1	0.1	0.1	0.1
14	5.6	5.8	0.1	3.2	0.1
21	5.8	5.5	0.1	7	7.8
30	7	6	1.9	6.3	8.8
	0.03 mg/kg ImmTOR + 0.4 mg/kg pegadricase
0	5.5	6.8	6.1	7.6	8.8
1	0.1	0.1	0.1	0.1	0.1
3	0.1	0.1	0.1	0.1	0.1
7	0.1	0.1	0.1	0.1	0.1
14	1.1	0.1	0.1	0.1	0.1
21	6	0.1	0.1	1.2	0.1
30	6.6	7.5	6.5	6.8	7.1
	0.1 mg/kg ImmTOR + 0.4 mg/kg pegadricase
0	6.7	5.8	7.3	6.2	5.5	6.4	9.4	8.2	11.7	9.5
1	0.1	0.1	0.1	0.1	0.1	0.1	0.1	0.1	0.1	0.1
3	0.1	0.1	0.1	0.1	0.1	0.1	0.1	0.1	0.1	0.1
7	0.1	0.1	0.1	0.1	0.1	0.1	0.1	0.1	0.1	0.1
14	0.1	0.1	0.1	0.1	0.1	0.1	1.2	0.1	0.1	0.1
21	0.1	0.1	4.8	0.1	0.1	0.1	4.8	0.1	7.9	0.1
30	0.1	0.1	6.1	0.1	0.1	0.1	8.6	0.1	6.4	0.1
	0.15 mg/kg ImmTOR + 0.4 mg/kg pegadricase
0	9.8	8.3	7	7.5	8
1	0.1	0.1	0.1	0.1	0.1
3	0.1	0.1	0.1	0.1	0.1
7	0.1	0.1	0.1	0.1	0.1
14	0.1	0.1	0.1	0.1	0.1
21	0.1	0.1	0.1	0.1	0.1
30	0.1	0.1	0.1	0.1	2.5
	0.3 mg/kg ImmTOR + 0.4 mg/kg pegadricase
0	7	7.4	7.5	5.9	5.6
1	0.1	0.1	0.1	0.1	0.1
3	0.1	0.1	0.1	0.1	0.1
7	0.1	0.1	0.1	0.1	0.1
14	0.1	0.1	0.1	0.1	0.1
21	0.1	0.1	0.1	0.1	0.1
30	0.1	0.1	0.1	0.1	0.1

## Sheet: Figure 3
	Time (Days)	0.4 mg/kg Pegadricase alone					0.1 mg/kg ImmTOR + 0.4 mg/kg pegadricase										0.15 mg/kg ImmTOR + 0.4 mg/kg pegadricase					0.3 mg/kg ImmTOR + 0.4 mg/kg pegadricase
Subject ID		103-0015	104-0032	104-0036	108-0010	109-0012	102-0005	104-0027	107-0018	107-0021	108-0008	106-0004	111-0018	111-0022	111-0028	111-0029	104-0091	104-0094	111-0043	111-0045	111-0049	103-0019	104-0050	104-0060	107-0027	107-0028
Serum uric acid	0	6.3	7.4	8.1	5.4	7.2	5.5	7.3	6.7	5.8	6.2	9.5	6.4	9.4	8.2	11.7	7	7.5	9.8	8.3	8	5.9	7.5	5.6	7	7.4
	3	0.1	0.1	0.1	0.1	0.1	0.1	0.1	0.1	0.1	0.1	0.1	0.1	0.1	0.1	0.1	0.1	0.1	0.1	0.1	0.1	0.1	0.1	0.1	0.1	0.1
	7	0.1	0.1	0.1	0.1	0.1	0.1	0.1	0.1	0.1	0.1	0.1	0.1	0.1	0.1	0.1	0.1	0.1	0.1	0.1	0.1	0.1	0.1	0.1	0.1	0.1
	14	5.8	0.1	0.1	5.6	3.2	0.1	0.1	0.1	0.1	0.1	0.1	0.1	1.2	0.1	0.1	0.1	0.1	0.1	0.1	0.1	0.1	0.1	0.1	0.1	0.1
	21	5.5	0.1	7.8	5.8	7	0.1	4.8	0.1	0.1	0.1	0.1	0.1	4.8	0.1	7.9	0.1	0.1	0.1	0.1	0.1	0.1	0.1	0.1	0.1	0.1
	30	6	1.9	8.8	7	6.3	0.1	6.1	0.1	0.1	0.1	0.1	0.1	8.6	0.1	6.4	0.1	0.1	0.1	0.1	2.5	0.1	0.1	0.1	0.1	0.1
Serum uricase activity	1	0.2		0.2	0.2	0.2	0.2	0.2	0.2	0.2	0.2	0.2	0.2	0.2	0.2	0.2	0.2	0.2	0.2	0.2	0.2	0.2	0.2		0.2	0.2
	1.0208						0.2	0.2	0.2	0.2	0.2	0.557	0.237	0.2	0.2	0.2	0.2	0.2	0.2	0.2	0.2	0.2	0.2	0.2	0.2
	1.0417	1.34	0.2	2.24	14.3	0.2	3.91	0.2	0.2	0.2	0.216	3.94		3.22	0.2	0.2	0.248	0.2	0.2	0.2	0.229	7.12	0.2	0.2	0.2
	1.0625	21	5.38	14	5.35	4.77	23.8	11.6	4.7	10.7	6	9.7	28.1	26.6	5.76	4.77	4.13		20.5	30.7	7.17	13.6	7.17	13.8	8.85
	1.0833	47.6	25.9	21.8	9.23	19.5	47.5	19	12.3	28.2	11.4	15.5	89.9	48.3	35.5	19.3	8.42	18.1	50.3	89.5	33.3	23.7	22.1	21.2	18.9	16.5
	1.1042	20.8	26.3	17	17.4	14.6	63	37.4	10.5	34.8	17.9	19	105	51	44.5	66.9	8.92	18.4	59.5	101	18.5	32.4	12.3	16.7	15.3	17.2
	1.125	22.2	18.7	16.1	27.3	13.4	52.2	47.7	11.1	20.3	19.8	18.1	87.2	50.3	50.7	66.5	8.42	21	58.4	80.6	8.85	19	13	16.4	14.2	16.8
	1.25	60.6	40.1	21.2	50.5	39.8	66.9	54.9	44.5	44.3	30.4	23.5	80.1	54.4	63.9	49.2	19.9	28.8	64.8	75	22.6	45.7	30	25.8	35	50.6
	1.375	76.8	61.1	35.4	63.6	28.6	80.3	83.9	41.9	43.4	56.4	44.9	81.9	55.1	73.1	61.7	39.7	36.1	62.1	74.5	38.6	55.7	59.3	20.6	54.4	50.4
	1.5	66	51	40.9	60	44.6	83.9	84.4	52.6	52.8	54.5	59.3	61.8	68.1	48.4	71.9	45	47.4	70	79	60.4	44.6	50.6	66.5	62.9	51.9
	2	83.2	52.3	47.9	58.6	59.7	94.2	76.4	47.2	50.5	55.1	79.1	86.5	71.4	66.5	77.8	57.9	61.1	69.2	71.5	74	91.1	51.3	65.1	63.4
	3	81.9	40.7	37.4	41.1	52	81.4	69.2	61.7	68.5	54.6	76.8	92.8	55.9	57.4	65.6	50.1	62	84.4	93.2	79.2	82.2	60.7	57.8	71.7	67.4
	7	54.5	27.5	30.4	37.7	35	39.5	44.3	51	51.7	41.7	61.3	53.5	40.7	47.6	50.3	34.6	43.8	59	67.6	57.2	53	40.9	52	46.4	51.6
	14				0.2	0.2	30.3	27.2	36.7	38.6	29.8	56	37.5	0.698	25	5.06	14.2	17.8	27.3	40.9	30.3	37.4	24	18	33	28.9
	21				0.2	0.2	11.6		19.8	21.3	9.94	15.9	19.7	0.2	14.8	0.2	3.32	4.59	13.6	24.1	17.1	12.4	10.5	22	15.7	16.1
	30	0.2			0.2	0.2	3.8		9.3	5.27	8.12	1.86	18.6	0.2	4.14	0.2	12	2.61	6	5.84	0.2	6.4	6.57	1.65	8.39	4.39
Anti-uricase IgG	1	10	10	10	10	10	10	10	10	10	10	10	10	10	10	10	10	10	10	10	120	10	10	120	10	10
	14	29160	3240	29160	1080	3240	40	1080	10	10	10	10	10	120	10	9720	10	10	10	10	40	10	10	120	10	10
	21	29160	1080	9720	1080	3240	10	29160	10	10	10	10	40	360	10	87480	10	10	10	10	120	10	10	120	10	10
	30	9720	1080	9720	1080	1080	10	29160	10	10	120	10	120	360	10	9720	10	10	10	10	9720	10	10	120	10	10

## Sheet: Figure 4
		G1 SUA	G1 ADA	G5 SUA	G5 ADA	G6 SUA	G6 ADA	G7 SUA	G7 ADA	G9 SUA	G9 ADA	H1 SUA	H1 ADA	H2 SUA	H2 ADA	H3 SUA	H3 ADA	I2 SUA	I2 ADA	I3 SUA	I3 ADA	I4 SUA	I4 ADA	I5 SUA	I5 ADA
30	30	0.1	10	0.1	120	0.1	10	0.1	120	0.1	10	0.1	10	0.1	10	0.1	10	0.1	10	0.1	120	0.1	10	0.1	10
37	37	1.5	10	4.7	120			2		0.1				4.2	10					0.1	120	0.6	10	0.1	10
38	38																	2.8	10
41	41															6.1	10
42	42	4.1	10			6.5	10
44	44			9.1	120					5.7		5.3	10	7.6	40							3.2	10	4	10
47	47																			4.8	360
48	48							5.9
49	49																	6.9	10
51	51															7.7	10					5	10	6.9	10
55	55									6.7	10
63	63							5.8	120

## Sheet: Supplementary Figure 3
Anti-Uricase Antibody; 1:40 MRD (ng/mL)		Average OD 450 nm Values					Plate Specific Floating Cut-Point
		Curve 1	Curve 2	Curve 3	Curve 4	Curve 5
1		0.461	0.455	0.46	0.47	0.472	0.112
0.333		0.228	0.222	0.226	0.236	0.233
0.111		0.135	0.133	0.137	0.144	0.14
0.037		0.108	0.104	0.109	0.109	0.109
0.012		0.091	0.084	0.093	masked	0.106
0.004		0.094	0.089	0.099	0.092	0.098
0.001		0.091	0.089	0.089	0.092	0.096
0.0005		0.087	0.084	0.088	0.084	0.089
Interpolated Value (ng/mL)		0.054	0.062	0.049	0.043	0.042
Mean Interpolated Value (ng/mL)		0.05
Sensitivity (ng/mL)		2

## Sheet: Supplementary Figure 4
Drug Tolerance in 100% NHS
Spiked Uricase (µg/mL)	Human Anti-Uricase Antibody
	200 ng/mL		100 ng/mL		50 ng/mL
	OD Value	% Inhibition	OD Value	% Inhibition	OD Value	% Inhibition
50	0.192	0.788313	0.135	0.735812	0.115	0.671429
16.6667	0.272	0.70011	0.178	0.651663	0.146	0.582857
5.55556	0.334	0.631753	0.22	0.569472	0.169	0.517143
1.85185	0.356	0.607497	0.245	0.520548	0.187	0.465714
0.617284	0.354	0.609702	0.24	0.530333	0.183	0.477143
0.205761	0.324	0.642778	0.206	0.596869	0.17	0.514286
0.0685871	0.673	0.257993	0.298	0.41683	0.195	0.442857
unspiked	0.907	0	0.511	0	0.35	0
cut-point = 0.075
% inhibition = (1 - (spiked OD/unspiked OD))*100
